# Supplementary material for: Major adverse cardiac events with haloperidol: A meta-analysis
Source: PLoS One. 2025 Jun 25;20(6):e0326804. doi: 10.1371/journal.pone.0326804 (PMC12194150; doi:10.1371/journal.pone.0326804)
Supplement: S1 File — (XLSX) [file pone.0326804.s011.xlsx]

## Sheet: Total
Covidence #	Study ID	Haloperidol										Placebo
		MACE	Mortality	CVD	SCD	TdP	Cardiac arrest	V.tach	V.fib	Seizure	Syncope	MACE	Mortality	CVD	SCD	TdP	Cardiac arrest	V.tach	V.fib	Seizure	Syncope
252	Abdelgalel 2016	2	2	0	0	0	0	0	0	0	0	3	3	0	0	0	0	0	0	0	0
1653	Agar 2007	9	9	0	0	0	0	0	0	0	0	9	9	0	0	0	0	0	0	0	0
1046	Akhlaghi 2019	0	0	0	0	0	0	0	0	0	0	0	0	0	0	0	0	0	0	0	0
1549	Allain 2000	2	2	0	0	0	0	0	0	0	0	1	1	0	0	0	0	0	0	0	0
1638	Al-Qadheeb 2013	9	9	0	0	0	0	0	0	0	0	7	7	0	0	0	0	0	0	0	0
1660	Aouad 2007	0	0	0	0	0	0	0	0	0	0	0	0	0	0	0	0	0	0	0	0
1898	Arvanitis 1997	0	0	0	0	0	0	0	0	0	0	0	0	0	0	0	0	0	0	0	0
1624	Auchus 1997	0	0	0	0	0	0	0	0	0	0	0	0	0	0	0	0	0	0	0	0
1255	Bateman 1979	0	0	0	0	0	0	0	0	0	0	0	0	0	0	0	0	0	0	0	0
1432	Berger 1996	0	0	0	0	0	0	0	0	0	0	0	0	0	0	0	0	0	0	0	0
1866	Breier 2002	0	0	0	0	0	0	0	0	0	0	0	0	0	0	0	0	0	0	0	0
169	Browne 1988	0	0	0	0	0	0	0	0	0	0	0	0	0	0	0	0	0	0	0	0
1884	Buchsbaum 1992	0	0	0	0	0	0	0	0	0	0	0	0	0	0	0	0	0	0	0	0
1614	Chouinard 1993	0	0	0	0	0	0	0	0	0	0	0	0	0	0	0	0	0	0	0	0
1907	Chu 2008	0	0	0	0	0	0	0	0	0	0	0	0	0	0	0	0	0	0	0	0
1474	Cornelius 1993	0	0	0	0	0	0	0	0	0	0	0	0	0	0	0	0	0	0	0	0
1413	Crawford 1997	0	0	0	0	0	0	0	0	0	0	0	0	0	0	0	0	0	0	0	0
231	Dag 2020	0	0	0	0	0	0	0	0	0	0	0	0	0	0	0	0	0	0	0	0
1873	Daniel 2007	0	0	0	0	0	0	0	0	0	0	0	0	0	0	0	0	0	0	0	0
271	DeDeyn 1999	0	0	0	0	0	0	0	0	0	0	0	0	0	0	0	0	0	0	0	0
350	Devanand 2011	0	0	0	0	0	0	0	0	0	0	0	0	0	0	0	0	0	0	0	0
1500	Ebneshahidi 2013	0	0	0	0	0	0	0	0	0	0	0	0	0	0	0	0	0	0	0	0
535	Franken 2004	0	0	0	0	0	0	0	0	0	0	0	0	0	0	0	0	0	0	0	0
985	Fukata 2014	2	0	0	0	0	0	0	0	1	1	0	0	0	0	0	0	0	0	0	0
562	Fukata 2017	0	0	0	0	0	0	0	0	0	0	0	0	0	0	0	0	0	0	0	0
142	Fulop 1987	0	0	0	0	0	0	0	0	0	0	0	0	0	0	0	0	0	0	0	0
1694	Garcia 2009	0	0	0	0	0	0	0	0	0	0	0	0	0	0	0	0	0	0	0	0
251	Garg 2022	6	6	0	0	0	0	0	0	0	0	7	7	0	0	0	0	0	0	0	0
94	Ghaderi-Bafti 2021	0	0	0	0	0	0	0	0	0	0	0	0	0	0	0	0	0	0	0	0
565	Girard 2004	4	4	0	0	0	0	0	0	0	0	6	6	0	0	0	0	0	0	0	0
624	Harvey 2004	0	0	0	0	0	0	0	0	0	0	0	0	0	0	0	0	0	0	0	0
281	Hollinger 2015	0	0	0	0	0	0	0	0	0	0	0	0	0	0	0	0	0	0	0	0
750	Honarmand 2012	0	0	0	0	0	0	0	0	0	0	0	0	0	0	0	0	0	0	0	0
266	Honkaniemi 2006	0	0	0	0	0	0	0	0	0	0	0	0	0	0	0	0	0	0	0	0
1469	Jann 1997	0	0	0	0	0	0	0	0	0	0	0	0	0	0	0	0	0	0	0	0
537	Joo 2015	0	0	0	0	0	0	0	0	0	0	0	0	0	0	0	0	0	0	0	0
840	Kalisvaart 2005	0	0	0	0	0	0	0	0	0	0	0	0	0	0	0	0	0	0	0	0
1423	Kane 2002	0	0	0	0	0	0	0	0	0	0	0	0	0	0	0	0	0	0	0	0
587	Kane 2010	0	0	0	0	0	0	0	0	0	0	0	0	0	0	0	0	0	0	0	0
616	Kaneko 1999	0	0	0	0	0	0	0	0	0	0	0	0	0	0	0	0	0	0	0	0
1787	Katagiri 2012	0	0	0	0	0	0	0	0	0	0	0	0	0	0	0	0	0	0	0	0
361	Khan 2018	0	0	0	0	0	0	0	0	0	0	1	1	0	0	0	0	0	0	0	0
1914	Klieser 1989	0	0	0	0	0	0	0	0	0	0	0	0	0	0	0	0	0	0	0	0
117	Li 2005	0	0	0	0	0	0	0	0	0	0	0	0	0	0	0	0	0	0	0	0
181	Magelund 1979	0	0	0	0	0	0	0	0	0	0	0	0	0	0	0	0	0	0	0	0
2072	Marder 1994	0	0	0	0	0	0	0	0	0	0	0	0	0	0	0	0	0	0	0	0
	Mart 2024	99	97	0	0	2	0	0	0	0	0	82	82	0	0	0	0	0	0	0	0
296	McCoy 2020	0	0	0	0	0	0	0	0	0	0	0	0	0	0	0	0	0	0	0	0
250	McIntyre 2005	0	0	0	0	0	0	0	0	0	0	0	0	0	0	0	0	0	0	0	0
1922	Meltzer 2004	0	0	0	0	0	0	0	0	0	0	0	0	0	0	0	0	0	0	0	0
1805	Modell 1993	0	0	0	0	0	0	0	0	0	0	0	0	0	0	0	0	0	0	0	0
	Mortensen 2024	214	214	0	0	0	0	0	0	0	0	236	236	0	0	0	0	0	0	0	0
1126	Nishikawa 1982	0	0	0	0	0	0	0	0	0	0	0	0	0	0	0	0	0	0	0	0
254	Nishikawa 1984	0	0	0	0	0	0	0	0	0	0	0	0	0	0	0	0	0	0	0	0
6443	Ota 1973	0	0	0	0	0	0	0	0	0	0	0	0	0	0	0	0	0	0	0	0
395	Page 2010	20	20	0	0	0	0	0	0	0	0	20	19	0	0	0	0	1	0	0	0
1283	Parlow 2004	0	0	0	0	0	0	0	0	0	0	0	0	0	0	0	0	0	0	0	0
984	Pelton 2003	0	0	0	0	0	0	0	0	0	0	0	0	0	0	0	0	0	0	0	0
762	Potkin 2001	0	0	0	0	0	0	0	0	0	0	0	0	0	0	0	0	0	0	0	0
54	Potkin 2015	0	0	0	0	0	0	0	0	0	0	0	0	0	0	0	0	0	0	0	0
434	Ransmayr 1988	0	0	0	0	0	0	0	0	0	0	0	0	0	0	0	0	0	0	0	0
757	Robbins 1975	0	0	0	0	0	0	0	0	0	0	0	0	0	0	0	0	0	0	0	0
1148	Roldan 2015	0	0	0	0	0	0	0	0	0	0	0	0	0	0	0	0	0	0	0	0
829	Sachs 2002	0	0	0	0	0	0	0	0	0	0	0	0	0	0	0	0	0	0	0	0
237	Schrijver 2018	18	18	0	0	0	0	0	0	0	0	20	20	0	0	0	0	0	0	0	0
6447	Serafetinides 1972	0	0	0	0	0	0	0	0	0	0	0	0	0	0	0	0	0	0	0	0
740	Shapiro 1989	0	0	0	0	0	0	0	0	0	0	0	0	0	0	0	0	0	0	0	0
	Smit 2023	14	10	0	0	0	0	4	0	0	0	14	13	0	0	0	0	1	0	0	0
260	Smulevich 2005	0	0	0	0	0	0	0	0	0	0	0	0	0	0	0	0	0	0	0	0
88	Soloff 1986	0	0	0	0	0	0	0	0	0	0	0	0	0	0	0	0	0	0	0	0
1725	Soloff 1989	0	0	0	0	0	0	0	0	0	0	0	0	0	0	0	0	0	0	0	0
804	Soloff 1993	0	0	0	0	0	0	0	0	0	0	0	0	0	0	0	0	0	0	0	0
240	Tariot 2006	7	7	0	0	0	0	0	0	0	0	4	4	0	0	0	0	0	0	0	0
173	Teri 2000	0	0	0	0	0	0	0	0	0	0	0	0	0	0	0	0	0	0	0	0
99	Tran-Johnson 2007	0	0	0	0	0	0	0	0	0	0	0	0	0	0	0	0	0	0	0	0
287	Tyrer 2009	0	0	0	0	0	0	0	0	0	0	0	0	0	0	0	0	0	0	0	0
130	Vaisanen 1981	0	0	0	0	0	0	0	0	0	0	0	0	0	0	0	0	0	0	0	0
483	van den Boogaard	156	153	0	0	0	0	3	0	0	0	151	151	0	0	0	0	0	0	0	0
1610	Vieta 2010	1	1	0	0	0	0	0	0	0	0	1	0	0	0	0	0	0	0	1	0
1711	Wang 2008	0	0	0	0	0	0	0	0	0	0	0	0	0	0	0	0	0	0	0	0
247	Wang 2012	8	2	0	0	0	0	6	0	0	0	11	6	0	0	0	0	5	0	0	0
1573	Wright 2003	0	0	0	0	0	0	0	0	0	0	0	0	0	0	0	0	0	0	0	0
283	Young 2009	0	0	0	0	0	0	0	0	0	0	0	0	0	0	0	0	0	0	0	0
1616	Zimbroff 1997	0	0	0	0	0	0	0	0	0	0	0	0	0	0	0	0	0	0	0	0

## Sheet: Mortality
Study ID	H events	H #	C events	C #	sg_group	sg_female	sg_age	sg_fup	sg_ecg	sg_card.excl	sg_ae	sg_mace	rob	sg_route
Abdelgalel 2016	2	30	3	30	Critical care	Female <= 50%	<65 years	<50d	Yes	Yes	Yes	Yes	High	IV
Agar 2007	9	81	9	86	Dementia & Delirium	Female <= 50%	>=65years	<50d	Yes	Yes	Yes	Yes	Low	PO
Akhlaghi 2019	0	61	0	63	Other	Female <= 50%	<65 years	<50d	Yes	Yes	Yes	Yes	Low	IV
Allain 2000	2	101	1	103	Dementia & Delirium	Female > 50%	>=65years	<50d	No	No	Yes	None	Low	PO
Al-Qadheeb 2013	9	34	7	34	Critical care	Female <= 50%	<65 years	<50d	Yes	Yes	Yes	Yes	Low	IV
Aouad 2007	0	32	0	31	Surgery/perioperative	Female > 50%	<65 years	<50d	Yes	No	Yes	None	Low	IV
Arvanitis 1997	0	52	0	51	Psychiatric	Female <= 50%	<65 years	<50d	Yes	No	No	None	High	PO
Auchus 1997	0	6	0	6	Dementia & Delirium	Female > 50%	>=65years	<50d	No	No	Yes	None	High	PO
Bateman 1979	0	4	0	4	Psychiatric	Female > 50%	.	<50d	No	No	Yes	None	Some concerns	IV
Berger 1996	0	10	0	10	Substance use	Female <= 50%	<65 years	.	Yes	No	No	None	High	PO
Breier 2002	0	40	0	45	Psychiatric	Female <= 50%	<65 years	<50d	Yes	No	Yes	None	Low	IM
Browne 1988	0	6	0	5	Psychiatric	Female > 50%	<65 years	≥50d	No	No	No	None	High	PO
Buchsbaum 1992	0	12.5	0	12.5	Psychiatric	Female <= 50%	<65 years	<50d	No	No	No	None	High	PO
Chouinard 1993	0	21	0	22	Psychiatric	Female <= 50%	<65 years	≥50d	Yes	Yes	Yes	None	High	PO
Chu 2008	0	72	0	75	Surgery/perioperative	Female > 50%	<65 years	<50d	Yes	No	Yes	None	Low	IV
Cornelius 1993	0	36	0	34	Psychiatric	Female > 50%	<65 years	≥50d	No	No	Yes	None	Some concerns	PO
Crawford 1997	0	69	0	68	Psychiatric	Female <= 50%	.	≥50d	Yes	No	Yes	None	Some concerns	PO
Dag 2020	0	200	0	50	Surgery/perioperative	Female > 50%	<65 years	<50d	Yes	Yes	Yes	None	High	IV
Daniel 2007	0	185	0	88	Psychiatric	Female <= 50%	<65 years	<50d	Yes	Yes	Yes	None	Some concerns	PO
DeDeyn 1999	0	115	0	114	Dementia & Delirium	Female > 50%	>=65years	≥50d	Yes	Yes	Yes	None	High	PO
Devanand 2011	0	10	0	10	Dementia & Delirium	Female > 50%	>=65years	≥50d	No	No	No	None	Some concerns	PO
Ebneshahidi 2013	0	49	0	50	Surgery/perioperative	.	<65 years	<50d	Yes	Yes	Yes	None	High	IV
Franken 2004	0	9	0	9	Substance use	Female <= 50%	<65 years	.	No	No	No	None	High	PO
Fukata 2014	0	59	0	62	Surgery/perioperative	Female <= 50%	>=65years	<50d	No	No	Yes	None	High	IV
Fukata 2017	0	101	0	100	Surgery/perioperative	Female <= 50%	>=65years	<50d	No	No	Yes	None	High	IV
Fulop 1987	0	21	0	21	Neurologic	Female <= 50%	<65 years	<50d	Yes	Yes	Yes	None	High	PO
Garcia 2009	0	60	0	64	Psychiatric	Female <= 50%	<65 years	<50d	Yes	No	Yes	None	High	PO
Garg 2022	6	15	7	15	Critical care	Female <= 50%	<65 years	≥50d	No	Yes	No	Yes	High	PO
Ghaderi-Bafti 2021	0	36	0	36	Substance use	Female <= 50%	<65 years	<50d	No	No	Yes	None	High	PO
Girard 2004	4	35	6	36	Critical care	Female <= 50%	<65 years	<50d	Yes	Yes	Yes	Yes	Low	PO
Harvey 2004	0	6.5	0	6.5	Psychiatric	Female <= 50%	<65 years	<50d	Yes	Yes	Yes	None	Some concerns	IM
Hollinger 2015	0	48	0	47	Surgery/perioperative	Female <= 50%	>=65years	<50d	Yes	Yes	No	None	Low	IV
Honarmand 2012	0	20	0	20	Surgery/perioperative	Female > 50%	<65 years	<50d	Yes	Yes	Yes	None	High	IV
Honkaniemi 2006	0	20	0	20	Neurologic	Female > 50%	<65 years	<50d	Yes	Yes	Yes	None	High	IV
Jann 1997	0	18	0	18	Psychiatric	.	<65 years	<50d	No	No	Yes	None	High	PO
Joo 2015	0	100	0	50	Surgery/perioperative	Female > 50%	<65 years	<50d	Yes	Yes	Yes	Yes	Low	IV
Kalisvaart 2005	0	212	0	218	Surgery/perioperative	Female > 50%	>=65years	<50d	Yes	Yes	Yes	None	Some concerns	PO
Kane 2002	0	104	0	106	Psychiatric	Female <= 50%	<65 years	<50d	Yes	No	Yes	None	High	PO
Kane 2010	0	115	0	123	Psychiatric	Female <= 50%	.	<50d	No	No	Yes	None	High	PO
Kaneko 1999	0	40	0	40	Surgery/perioperative	Female <= 50%	>=65years	<50d	No	No	Yes	None	High	IV
Katagiri 2012	0	20	0	97	Psychiatric	Female > 50%	<65 years	<50d	Yes	No	Yes	None	High	PO
Khan 2018	0	68	1	67	Surgery/perioperative	Female <= 50%	<65 years	<50d	Yes	Yes	Yes	Yes	High	IV
Klieser 1989	0	30	0	30	Psychiatric	Female > 50%	<65 years	<50d	No	No	No	None	High	PO
Li 2005	0	8	0	8	Psychiatric	Female > 50%	<65 years	<50d	No	No	Yes	None	High	PO
Magelund 1979	0	6	0	6	Psychiatric	.	<65 years	<50d	No	No	Yes	None	High	PO
Marder 1994	0	66	0	66	Psychiatric	Female <= 50%	<65 years	≥50d	Yes	Yes	Yes	None	High	PO
Mart 2024	97	192	82	184	Critical care	Female <= 50%	<65 years	≥50d	Yes	Yes	Yes	Yes	Low	IV
McCoy 2020	0	58	0	60	Neurologic	Female > 50%	<65 years	<50d	Yes	Yes	Yes	None	Low	IV
McIntyre 2005	0	99	0	101	Psychiatric	Female > 50%	<65 years	≥50d	Yes	Yes	Yes	None	High	PO
Meltzer 2004	0	98	0	98	Psychiatric	Female <= 50%	<65 years	<50d	Yes	Yes	Yes	None	High	PO
Modell 1993	0	8	0	8	Substance use	Female <= 50%	<65 years	<50d	No	No	No	None	High	IV
Mortensen 2024	214	510	236	490	Critical care	Female <= 50%	>=65years	≥50d	Yes	No	Yes	Yes	Low	IV
Nishikawa 1982	0	27.5	0	27.5	Psychiatric	Female <= 50%	<65 years	.	No	No	No	None	High	PO
Nishikawa 1984	0	37	0	13	Psychiatric	Female <= 50%	<65 years	≥50d	No	No	No	None	High	PO
Ota 1973	0	32	0	12	Psychiatric	Female <= 50%	<65 years	≥50d	No	No	Yes	None	High	PO
Page 2010	20	71	19	71	Critical care	Female <= 50%	>=65years	<50d	Yes	Yes	Yes	Yes	Low	IV
Parlow 2004	0	74	0	34	Surgery/perioperative	Female <= 50%	>=65years	<50d	No	No	No	None	Some concerns	IM
Pelton 2003	0	40	0	20	Dementia & Delirium	Female > 50%	>=65years	<50d	No	No	No	None	Some concerns	PO
Potkin 2001	0	13.5	0	13.5	Psychiatric	Female <= 50%	<65 years	<50d	No	No	No	None	High	PO
Potkin 2015	0	72	0	72	Psychiatric	Female <= 50%	<65 years	<50d	Yes	Yes	Yes	None	High	PO
Ransmayr 1988	0	5.5	0	5.5	Neurologic	Female > 50%	<65 years	<50d	No	No	Yes	None	High	IV
Robbins 1975	0	14	0	14	Other	Female > 50%	>=65years	<50d	No	No	Yes	None	High	IM
Roldan 2015	0	15	0	18	Other	Female > 50%	<65 years	<50d	Yes	Yes	Yes	None	High	IV
Sachs 2002	0	53	0	51	Psychiatric	Female <= 50%	<65 years	<50d	Yes	No	Yes	None	High	PO
Schrijver 2018	18	119	20	126	Dementia & Delirium	Female > 50%	>=65years	≥50d	Yes	Yes	Yes	None	High	PO
Serafetinides 1972	0	13	0	10	Psychiatric	Female <= 50%	.	≥50d	No	No	No	None	High	IM
Shapiro 1989	0	20	0	19	Neurologic	Female <= 50%	<65 years	≥50d	Yes	Yes	Yes	None	High	PO
Smit 2023	10	68	13	74	Critical care	Female <= 50%	>=65years	≥50d	Yes	Yes	Yes	Yes	High	IV
Smulevich 2005	0	144	0	140	Psychiatric	Female <= 50%	<65 years	≥50d	Yes	No	Yes	None	High	PO
Soloff 1986	0	23	0	21	Psychiatric	Female <= 50%	<65 years	<50d	No	No	Yes	None	Low	PO
Soloff 1989	0	28	0	28	Psychiatric	Female > 50%	<65 years	<50d	No	No	No	None	High	PO
Soloff 1993	0	36	0	34	Psychiatric	Female > 50%	<65 years	<50d	No	No	No	None	High	PO
Tariot 2006	7	94	4	99	Dementia & Delirium	Female > 50%	>=65years	≥50d	Yes	Yes	Yes	None	High	PO
Teri 2000	0	34	0	36	Dementia & Delirium	Female > 50%	>=65years	≥50d	No	No	Yes	None	High	PO
Tran-Johnson 2007	0	60	0	62	Psychiatric	Female <= 50%	<65 years	<50d	Yes	No	Yes	Yes	Low	IM
Tyrer 2009	0	28	0	29	Other	Female <= 50%	<65 years	≥50d	Yes	No	Yes	None	High	PO
Vaisanen 1981	0	15	0	15	Dementia & Delirium	Female <= 50%	<65 years	<50d	No	No	No	None	High	PO
van den Boogaard	153	1087	151	709	Critical care	Female <= 50%	<65 years	≥50d	Yes	Yes	Yes	Yes	Low	IV
Vieta 2010	1	172	0	88	Psychiatric	Female <= 50%	<65 years	<50d	Yes	No	Yes	None	High	PO
Wang 2008	0	50	0	50	Surgery/perioperative	Female > 50%	<65 years	<50d	Yes	No	Yes	None	High	IV
Wang 2012	2	229	6	228	Critical care	Female <= 50%	>=65years	<50d	Yes	Yes	Yes	Yes	Low	IV
Wright 2003	0	126	0	54	Psychiatric	Female <= 50%	<65 years	<50d	No	No	Yes	None	High	IM
Young 2009	0	165	0	153	Psychiatric	Female > 50%	<65 years	<50d	No	No	Yes	None	High	PO
Zimbroff 1997	0	208	0	73	Psychiatric	Female <= 50%	<65 years	≥50d	Yes	No	Yes	None	Low	PO
